# Supplementary material for: Study on Aroma Formation During the Withering Period of Ningchow Black Tea
Source: Foods. 2026 May 28;15(11):1903. doi: 10.3390/foods15111903 (PMC13256084; doi:10.3390/foods15111903)
Supplement: Supplementary file 1 [file foods-15-01903-s001.zip]

Archive with 1 entries (1 files):
- foods-4294839-supplementary.pdf
